# Supplementary material for: Comparison of the In Vitro and In Vivo Electrochemical Performance of Bionic Electrodes
Source: Micromachines (Basel). 2022 Jan 9;13(1):103. doi: 10.3390/mi13010103 (PMC8779563; doi:10.3390/mi13010103)
Supplement: Supplementary file 1 [file micromachines-13-00103-s001.zip]

Archive with 1 entries (1 files):
- micromachines-1464073-supplementary.pdf
